# Supplementary material for: Manganese Sulfanyl Porphyrazine–MWCNT Nanohybrid Electrode Material as a Catalyst for H2O2 and Glucose Biosensors
Source: Sensors (Basel). 2024 Sep 27;24(19):6257. doi: 10.3390/s24196257 (PMC11478948; doi:10.3390/s24196257)
Supplement: Supplementary file 1 [file sensors-24-06257-s001.zip]

Archive with 1 entries (1 files):
- sensors-3183037-supplementary.pdf
